# Supplementary material for: A sister lineage of the Mycobacterium tuberculosis complex discovered in the African Great Lakes region
Source: Nat Commun. 2020 Jun 9;11:2917. doi: 10.1038/s41467-020-16626-6 (PMC7283319; doi:10.1038/s41467-020-16626-6)
Supplement: Supplementary file 5 — Supplementary Data 2 [file 41467_2020_16626_MOESM5_ESM.xlsx]

## Sheet: Feuil1
Gene label in L8	Product	Function	L8	Other MTBC	M. canettii	Size of L8 region absent in H37Rv (kbp)	Comment
tig002_995	Conserved protein of unknwon function		present	Absent	present	4.4	4.4 kbp insertion in common with M. canettii; absent in all other MTBC strains
tig002_996	cobF		present	Absent	present
tig002_997	PE_PGRS	PE-PGRS protein family	present	Absent	present
tig002_1437	IS6110 transposase		present	ND	ND	1.4	1.4kbp IS6110 copy between rv1358 and rv1359; specific to L9, not found in MTBC or M. canettii
tig002_1438	IS6110 transposase (fragment)		present	ND	ND
tig002_1650	Membrane protein		present	Differentially present, e.g. in M. bovis, M. africanum and L1 strain 96121	present	3.5	between rv1556 and rv1557
tig002_1651	MmpL family transporter		present	Differentially present, e.g. in M. bovis, M. africanum and L1 strain 96121	present
tig002_1652	IS6110 transposase		present	ND	ND
tig002_1653	IS6110 transposase (fragment)		present	ND	ND
tig002_1654	MmpL6 with additional N-term sequence		present	present e.g. in M. bovis, M. africanum	Present
tig002_1748	IS6110 transposase (fragment)		present	ND	ND	1.4
tig002_1749	IS6110 transposase		present	ND	ND
tig002_1834	IS6110 transposase (fragment)		present	ND	ND	1.4
tig002_1835	IS6110 transposase		present	ND	ND
tig002_1849	IS6110 transposase		present	ND	ND	1.4
tig002_1850	IS6110 transposase (fragment)		present	ND	ND
tig002_1888	IS6110 transposase		present	ND	ND	1.4	between rv1800 and rv1801 (PPE28 and PPE29)
tig002_1889	IS6110 transposase (fragment)		present	ND	ND
tig002_2074	PE	PE protein family	present	Differentially present, e.g. in M. bovis, M. africanum and L1 strain 96121	present	4.5	between rv1976 and 1977
tig002_2075	Conserved protein of unknown function		present	Differentially present, e.g. in M. bovis, M. africanum and L1 strain 96121	present
tig002_2076	Conserved protein of unknown function		present	Differentially present, e.g. in M. bovis, M. africanum and L1 strain 96121	present
tig002_2077	Iron regulated elongation factor Tu Tuf-like protein		present	Differentially present, e.g. in M. bovis, M. africanum and L1 strain 96121	present
tig002_2078	Putative dehydrogenase		present	Differentially present, e.g. in M. bovis, M. africanum and L1 strain 96121	present
tig002_2137	Hypothetical protein		present	Differentially present, e.g. in M. bovis, M. africanum and L1 strain 96121	Different gene content	4.9	in rv2024c
tig002_2138	Conserved protein of unknown funtion		present	Differentially present, e.g. in M. bovis, M. africanum and L1 strain 96121	Different gene content
tig002_2221	IS6110 transposase (fragment)		present	ND	ND	1.4
tig002_2222	IS6110 transposase		present	ND	ND
tig002_2316	IS6110 transposase		present	ND	ND	1.4
tig002_2317	IS6110 transposase (fragment)		present	ND	ND
tig002_2327	IS6110 transposase (fragment)		present	ND	ND	1.4
tig002_2328	IS6110 transposase		present	ND	ND
tig002_2404	IS6110 transposase (fragment)
tig002_2405	IS6110 transposase
tig002_2430	IS6110 transposase		present	ND	ND	1.4
tig002_2431	IS6110 transposase (fragment)		present	ND	ND
tig002_2640	IS6110 transposase (fragment)		present	ND	ND	1.4
tig002_2641	IS6110 transposase		present	ND	ND
tig002_3261	IS6110 transposase (fragment)		present	ND	ND	1.4
tig002_3262	IS6110 transposase		present	ND	ND
tig002_3797	IS6110 transposase (fragment)		present	ND	ND	1.4
tig002_3798	IS6110 transposase		present	ND	ND
					Total (kb)	34.1
