# Supplementary material for: A sister lineage of the Mycobacterium tuberculosis complex discovered in the African Great Lakes region
Source: Nat Commun. 2020 Jun 9;11:2917. doi: 10.1038/s41467-020-16626-6 (PMC7283319; doi:10.1038/s41467-020-16626-6)
Supplement: Supplementary file 6 — Supplementary Data 3 [file 41467_2020_16626_MOESM6_ESM.xlsx]

## Sheet: Feuil1
		Orthologous genes in
Scar	H37Rv ICDS	L8	STBA	STBK	M. marinum	Putative function	Functional classification	Causative mutation
1	rv1662-rv1663	tig002_1751	MCAN_16711	BN42v3_21590	MMAR2472	Polyketide synthase Pks8/17	Lipid metablosim	Frameshift, 1-nt deletion in MTBC other than L8
2	rv3899c-3900c	TIG002_4071	Mcan_39201	BN42v3_90433	MMAR3066	Unknown	Conserved hypothetical	Frameshift, 1-nt deletion in MTBC other than L8
