# Supplementary material for: A sister lineage of the Mycobacterium tuberculosis complex discovered in the African Great Lakes region
Source: Nat Commun. 2020 Jun 9;11:2917. doi: 10.1038/s41467-020-16626-6 (PMC7283319; doi:10.1038/s41467-020-16626-6)
Supplement: Supplementary file 8 — Supplementary Data 5 [file 41467_2020_16626_MOESM8_ESM.xlsx]

## Sheet: Sheet1
Strains	Accession No.	ATCC No./Lineage	Genome size (Mb)	GC content (%)	Coding gene No.	% Coding region	Source [reference]
M. tuberculosis H37Rv	NC_000962	L4	4.41	65.6	4336	90.42	1
M. tuberculosis F1	CP010329	27294/L4	4.43	65.61	4400	90.26	Beijing Institute of Genomics2
M. tuberculosis F28	CP010330	25177/L4	4.42	65.6	4366	90.26	Beijing Institute of Genomics2
M. tuberculosis H37Ra	NC_009525	25177/L4	4.42	65.6	4348	90.4	Fudan University3
M. tuberculosis Erdman	NC_020559	35801/L4	4.39	65.6	4373	90.34	Tohru Akiyama National Center for Global Health and Medicine4
M. tuberculosis 22103	CP010339	L4	4.4	65.61	4345	90.23	Beijing Institute of Genomics2
M. tuberculosis 22115	CP010337	L4	4.4	65.57	4356	90.23	Beijing Institute of Genomics2
M. tuberculosis 37004	CP010338	L4	4.42	65.6	4375	90.28	Beijing Institute of Genomics2
M. tuberculosis KZN 4207	NC_016768	L4	4.4	65.6	4324	90.42	Broad Institute of MIT and Harvard5
M. tuberculosis KZN 605	NC_018078	L4	4.4	65.6	4326	90.31	Broad Institute of MIT and Harvard5
M. tuberculosis KZN 1435	NC_012943	L4	4.4	65.6	4333	90.36	Broad Institute of MIT and Harvard5
M. tuberculosis Haarlem	NC_022350	L4	4.41	65.6	4322	90.39	Broad Institute of MIT and Harvard6
M. tuberculosis F11	NC_009565	L4	4.42	65.6	4352	90.41	Broad Institute of MIT and Harvard7
M. tuberculosis CDC1551	NC_002755	L4	4.4	65.6	4351	90.33	The Institute for Genomic Research8
M. tuberculosis 7199-99	NC_020089	L4	4.42	65.6	4344	90.47	Bielefeld University9
M. tuberculosis CTRI-2	NC_017524	L4	4.4	65.6	4331	90.39	Research Institute of Physical-Chemical Medicine10
M. tuberculosis Kurono	NZ_AP014573	35812/L4	4.42	65.6	4342	90.4	Department of Infectious Disease, Japan11
M. tuberculosis 26105	CP010340	L3	4.43	65.63	4393	90.29	Beijing Institute of Genomics2
M. tuberculosis NITR203	NC_021054	L2	4.41	65.6	4442	90.32	National Institute of Research in Tuberculosis, India12
M. tuberculosis HKBS1	CP002871	L2	4.41	65.6	4343	90.44	Chinese University of Hong Kong
M. tuberculosis CCDC5079	NC_021251	L2	4.41	65.6	4354	90.39	Chinese Center for Disease Control and Prevention13
M. tuberculosis 49-02	HG813240	L2	4.42	65.6	4350	90.48	Justus-Liebig-University Giessen
M. tuberculosis 96075	CP009426	L2	4.4	65.6	4327	90.44	University of Hawaii14
M. tuberculosis BT1	CP002883	L2	4.4	65.6	4337	90.44	Chinese University of Hong Kong
M. tuberculosis BT2	CP002882	L2	4.4	65.6	4343	90.34	Chinese University of Hong Kong
M. tuberculosis CCDC5180	CP002885	L2	4.41	65.6	4353	90.4	Chinese Center for Disease Control and Prevention
M. tuberculosis 323	CP010873	L2	4.41	65.6	4403	90.41	15
M. tuberculosis ZMC13-88	CP009101	L2	4.41	65.6	4364	90.52	Affiliated Hospital of Zunyi Medical College16
M. tuberculosis ZMC13-264	CP009100	L2	4.41	65.6	4365	90.46	Affiliated Hospital of Zunyi Medical College16
M. tuberculosis KIT87190	CP007809	L2	4.41	65.6	4341	90.35	Korean Institute of Tuberculosis17
M. tuberculosis K	CP007803	L2	4.39	65.59	4334	90.45	Yonsei University College of Medicine18
M. tuberculosis 96121	CP009427	L1	4.41	65.6	4375	90.37	University of Hawaii14
M. tuberculosis EAI5	NC_021740	L1	4.39	65.6	4322	90.5	University of Mumbai19
M. tuberculosis NITR206	NC_021194	L1	4.39	65.6	4417	90.32	National Institute of Research in Tuberculosis, India12
M. bovis AF/2227		Animal					20
M. africanum GM041182		L6					21
M. canettii STB-A							22
M. canettii STB-K							22
